# Supplementary material for: The Integration of Metabolomics, Electronic Tongue, and Chromatic Difference Reveals the Correlations between the Critical Compounds and Flavor Characteristics of Two Grades of High-Quality Dianhong Congou Black Tea
Source: Metabolites. 2023 Jul 20;13(7):864. doi: 10.3390/metabo13070864 (PMC10385030; doi:10.3390/metabo13070864)
Supplement: Supplementary file 1 [file metabolites-13-00864-s001.zip]

Archive with 1 entries (1 files):
- metabolites-2501543-supplementary.pdf
